# Supplementary material for: Impact of Volatile Organic Compounds on the Growth of Aspergillus flavus and Related Aflatoxin B1 Production: A Review
Source: Int J Mol Sci. 2022 Dec 8;23(24):15557. doi: 10.3390/ijms232415557 (PMC9779742; doi:10.3390/ijms232415557)
Supplement: Supplementary file 1 [file ijms-23-15557-s001.zip]

Archive with 1 entries (1 files):
- ijms-2023894-supplementary.pdf
